# Supplementary material for: Potential Common Mechanisms of Cytotoxicity Induced by Amide Herbicides via TRPA1 Channel Activation
Source: Int J Environ Res Public Health. 2022 Jun 29;19(13):7985. doi: 10.3390/ijerph19137985 (PMC9266004; doi:10.3390/ijerph19137985)
Supplement: Supplementary file 1 [file ijerph-19-07985-s001.zip]

Archive with 1 entries (1 files):
- ijerph-1767177-supplementary.pdf
